# Supplementary material for: Spatio-temporal dynamics of rabies and habitat suitability of the common marmoset Callithrix jacchus in Brazil
Source: PLoS Negl Trop Dis. 2022 Mar 31;16(3):e0010254. doi: 10.1371/journal.pntd.0010254 (PMC8970506; doi:10.1371/journal.pntd.0010254)
Supplement: S1 Table — (CSV) [file pntd.0010254.s001.csv]

Year	State	Municipality in Brazil	Number of cases
2008	CE	Aquiraz	1
2008	CE	Cascavel	1
2008	PE	Afrânio	1
2009	CE	Amontada	1
2009	CE	Barroquinha	1
2009	CE	Crato	1
2010	CE	Cariús	1
2010	CE	Ipu	1
2010	PE	Afrânio	1
2011	CE	Barroquinha	1
2011	CE	Croatá	1
2011	CE	Eusébio	1
2011	CE	São_Benedito	1
2011	CE	Tianguá	1
2011	CE	Uruburetama	1
2012	CE	Barroquinha	2
2012	CE	Crato	1
2012	CE	Jati	2
2012	CE	Jijoca_de_Jericoacoara	2
2012	CE	Paracuru	1
2012	CE	São_Benedito	5
2012	CE	Ubajara	1
2013	PI	Parnaíba	3
2013	CE	Amontada	1
2013	CE	Cascavel	1
2013	CE	Ibiapina	1
2013	CE	Tianguá	1
2014	CE	Brejo_Santo	1
2014	CE	Guaraciaba_do_Norte	1
2014	CE	São_Benedito	1
2015	CE	Cascavel	1
2015	CE	Guaraciaba_do_Norte	1
2015	CE	Redenção	1
2015	PE	Afrânio	1
2016	CE	_Redenção	1
2017	CE	Pacatuba	1
2017	CE	Uruburetama	2
2017	BA	Mata_de_São_João	2
2017	BA	Salvador	1
2018	PI	Teresina	1
2018	CE	Aquiraz	1
2018	CE	Camocim	2
2018	CE	Fortaleza	5
2018	CE	Ibiapina	4
2018	CE	Maranguape	1
2018	CE	Redenção	1
2018	CE	Trairi	1
2018	CE	Uruburetama	1
2018	PE	Mirandiba	1
2018	PE	Olinda	1
2018	PE	Calumbi	1
2018	PE	Santa_Filomena	1
2018	PE	São_José_do_Belmonte_	2
2019	PI	Teresina	3
2019	CE	Cariré	1
2019	CE	Eusébio	1
2019	CE	Ibiapina	1
2019	PE	Bodocó	2
2019	PE	São_José_do_Belmonte_	1
2019	BA	SALVADOR	1
2019	BA	TEODORO_SAMPAIO	2
2019	RJ	NITERÓI	1
2020	CE	Barroquinha	1
2020	PE	Verdejante_	1
2020	CE	Croatá	1
2020	CE	Sobral	1
2020	CE	Ubajara	1
