# Supplementary material for: Spatio-temporal dynamics of rabies and habitat suitability of the common marmoset Callithrix jacchus in Brazil
Source: PLoS Negl Trop Dis. 2022 Mar 31;16(3):e0010254. doi: 10.1371/journal.pntd.0010254 (PMC8970506; doi:10.1371/journal.pntd.0010254)
Supplement: S2 Table — (XLSX) [file pntd.0010254.s002.xlsx]

## Sheet: Sheet1
UF(State)/YEAR	2008	2009	2010	2011	2012	2013	2014	2015	2016	2017	2018	2019	2020
AC	1	4	1	0	0	2	0	0	0	0	0	0	0
AL	0	0	0	0	0	0	0	0	1	0	0	0	0
AM	0	2	0	0	20	18	17	17	4	25	20	6	3
AP	2	1	0	0	0	0	0	0	0	0	0	0	0
BA	26	22	4	1	0	2	9	17	8	840	30	3	0
DF	16	7	3	0	0	0	31	0	0	0	0	0	0
CE	2	3	2	23	39	11	8	11	2	30	18	19	4
ES	4	0	1	0	5	2	1	19	0	117	0	0	0
GO	0	0	8	0	0	0	66	0	0	82	132	39	17
MA	0	0	0	0	0	0	0	0	0	0	0	0	0
MG	8	22	16	12	17	10	20	11	17	260	759	67	85
MS	0	1	0	1	2	0	2	0	0	0	6	0	0
MT	0	0	1	0	0	0	0	0	0	0	21	5	0
PA	1	0	1	0	0	0	0	0	0	0	27	15	1
PB	0	0	0	0	0	0	0	0	0	0	0	0	0
PE	1	0	1	0	0	0	0	1	0	0	72	20	95
PI	0	0	0	0	0	3	0	0	2	0	4	3	0
PR	0	2	0	0	0	0	0	0	0	0	15	15	14
RJ	31	11	2	0	9	0	1	0	0	0	0	1	0
RN	1	2	3	9	2	3	2	0	1	0	0	0	0
RO	1	0	0	0	0	0	0	0	0	14	33	20	4
RR	0	0	0	0	0	0	0	0	0	0	0	0	0
RS	2	0	1	0	0	0	0	0	1	0	8	15	0
SC	0	1	1	0	0	7	10	15	9	0	0	0	0
SE	0	0	0	0	0	0	0	2	0	14	0	0	0
SP	0	14	15	0	0	11	4	2	37	182	442	352	317
TO	1	0	0	0	0	0	1	0	1	30	31	20	11
