# Supplementary material for: Spatio-temporal dynamics of rabies and habitat suitability of the common marmoset Callithrix jacchus in Brazil
Source: PLoS Negl Trop Dis. 2022 Mar 31;16(3):e0010254. doi: 10.1371/journal.pntd.0010254 (PMC8970506; doi:10.1371/journal.pntd.0010254)
Supplement: S3 Table — (CSV) [file pntd.0010254.s003.csv]

LONGITUDE_X	LATITUDE_Y	data_source
-35.1144	-8.3252	atlantic_database
-35.1104	-8.3235	atlantic_database
-35.1133	-8.3224	atlantic_database
-37.14	-11.12	atlantic_database
-43.144	-22.5747	atlantic_database
-42.46722	-22.61694	atlantic_database
-42.46722	-22.61694	atlantic_database
-42.46722	-22.61694	atlantic_database
-42.46722	-22.61694	atlantic_database
-42.46722	-22.61694	atlantic_database
-42.46722	-22.61694	atlantic_database
-42.02667	-22.4375	atlantic_database
-42.46722	-22.61694	atlantic_database
-42.46722	-22.61694	atlantic_database
-42.46722	-22.61694	atlantic_database
-42.46722	-22.61694	atlantic_database
-42.46722	-22.61694	atlantic_database
-51.932938	-23.426036	atlantic_database
-49.305387	-25.418235	atlantic_database
-43.28333333	-22.96666667	atlantic_database
-36.46666667	-9.316666667	atlantic_database
-36.46666667	-9.316666667	atlantic_database
-43.45	-22.95	atlantic_database
-43.23333333	-22.9	atlantic_database
-40	-7.333333333	atlantic_database
-38.51666667	-12.98333333	atlantic_database
-36.13333333	-9.95	atlantic_database
-36.46666667	-9.316666667	atlantic_database
-36.13333333	-9.95	atlantic_database
-40	-7.333333333	atlantic_database
-35.71666667	-9.666666667	atlantic_database
-36.46666667	-9.316666667	atlantic_database
-36.13333333	-9.95	atlantic_database
-40	-7.333333333	atlantic_database
-38.51666667	-12.98333333	atlantic_database
-35.71666667	-9.666666667	atlantic_database
-36.46666667	-9.316666667	atlantic_database
-35.2	-6.083333333	atlantic_database
-36.13333333	-9.95	atlantic_database
-40	-7.333333333	atlantic_database
-38.51666667	-12.98333333	atlantic_database
-35.01666667	-8	atlantic_database
-42.81666667	-20.8	atlantic_database
-35.01666667	-8	atlantic_database
-36.46666667	-9.316666667	atlantic_database
-35.1	-6.666666667	atlantic_database
-35.2	-6.083333333	atlantic_database
-36.46666667	-9.316666667	atlantic_database
-35.2	-6.083333333	atlantic_database
-43.008863	-22.488981	atlantic_database
-41.342963	-22.166944	atlantic_database
-43.293765	-22.946801	atlantic_database
-44.832525	-23.197644	atlantic_database
-42.278627	-22.54489	atlantic_database
-42.040927	-22.426267	atlantic_database
-43.458457	-22.584586	atlantic_database
-43.190797	-22.544251	atlantic_database
-42.397419	-22.604233	atlantic_database
-44.562108	-23.035497	atlantic_database
-44.088529	-22.548735	atlantic_database
-43.270056	-22.922776	atlantic_database
-44.172911	-23.15197	atlantic_database
-43.447527	-22.934887	atlantic_database
-43.026679	-22.972592	atlantic_database
-42.734777	-22.337696	atlantic_database
-43.179436	-22.961972	atlantic_database
-44.07784	-22.439501	atlantic_database
-44.083333	-22.983333	atlantic_database
-44.15	-22.4	atlantic_database
-35.2	-6.083333333	atlantic_database
-34.94575278	-8.005508333	atlantic_database
-35	-8.116666667	atlantic_database
-42.17111111	-20.11	atlantic_database
-42.03305556	-20.25361111	atlantic_database
-42.03416667	-20.24527778	atlantic_database
-42.03555556	-20.26444444	atlantic_database
-42.02638889	-20.24138889	atlantic_database
-42.01472222	-20.225	atlantic_database
-35.2	-5.8	atlantic_database
-41.939714	-20.510096	atlantic_database
-46.927555	-22.832624	atlantic_database
-38.81655	-12.66066111	atlantic_database
-38.422225	-12.56418056	atlantic_database
-38.55576667	-12.45755833	atlantic_database
-38.40361389	-12.44755556	atlantic_database
-37.97613056	-12.25686667	atlantic_database
-38.81798333	-12.24645278	atlantic_database
-37.90361667	-12.11070556	atlantic_database
-37.69478056	-11.66575833	atlantic_database
-37.88612778	-11.63644444	atlantic_database
-37.69055556	-11.53658056	atlantic_database
-34.91666667	-8.116666667	atlantic_database
-37.58383611	-11.50386667	atlantic_database
-37.71706389	-11.4532	atlantic_database
-35.2	-6.083333333	atlantic_database
-37.60394444	-11.42781944	atlantic_database
-37.50448611	-11.37641944	atlantic_database
-37.41748333	-11.171175	atlantic_database
-37.260525	-11.17030278	atlantic_database
-37.39839444	-10.87666667	atlantic_database
-36.98852778	-10.75302222	atlantic_database
-36.74478611	-10.55023333	atlantic_database
-44.08333333	-22.98333333	atlantic_database
-37.05676667	-10.54098889	atlantic_database
-36.72248333	-10.42127778	atlantic_database
-49.06666667	-22.31666667	atlantic_database
-42.75	-8.9	atlantic_database
-35.16972222	-8.719166667	atlantic_database
-37.11666667	-10.85	atlantic_database
-35.2	-6.083333333	atlantic_database
-49.01666667	-22.33333333	atlantic_database
-42.98194444	-22.53722222	atlantic_database
-47.862755	-22.641667	atlantic_database
-51.08771	-23.302734	atlantic_database
-48.933576	-22.303396	atlantic_database
-48.933576	-22.303396	atlantic_database
-48.951338	-22.317395	atlantic_database
-38.7262	-7.89696	This study
-38.60388	-7.89226	This study
-38.65286	-7.97233	This study
-38.10564	-7.83411	This study
-38.29658	-7.99505	This study
-38.14674	-7.93717	This study
-37.0555	-8.41897	This study
-36.03182	-8.35974	This study
-35.95715	-8.29883	This study
-35.57298	-8.20095	This study
-35.63783	-5.12128	This study
-35.04308	-6.22724	This study
-35.193248	-5.810976	This study
-35.183359	-6.084365	M.A.F personal communication
-36.9441389	-5.5835556	M.A.F personal communication
-38.49663	-12.50882	This study
-38.40414	-12.1518	This study
-38.2143962	-12.2218265	This study
-38.35098	-10.07994	This study
-38.31098	-9.97493	This study
-38.2092	-9.39321	This study
-38.68919	-9.02772	This study
-39.0997	-9.59544	This study
-34.9	-8.05	Moraes et al. 2019
-34.9817	-8.0203	Moraes et al. 2019
-35.8333	-8.7167	Moraes et al. 2019
-36.9372	-5.5562	Moraes et al. 2019
-35.174	-8.72	Moraes et al. 2019
-35.3833	-5.8833	Moraes et al. 2019
-42.6005	-8.6934	Moraes et al. 2019
-42.8333	-5.1167	Moraes et al. 2019
-42.8667	-4.5833	Moraes et al. 2019
-42.3	-2.7667	Moraes et al. 2019
-38.395353	-12.864833	Moraes et al. 2019
-43.1563	-22.95024	Moraes et al. 2019
-46.633309	-23.55052	Moraes et al. 2019
-47.600972	-23.447635	Moraes et al. 2019
-43.222773	-22.964172	Moraes et al. 2019
-35.08095	-6.306203	Moraes et al. 2019
-43.211632	-22.955622	Moraes et al. 2019
-35.203835	-5.836377	Moraes et al. 2019
-35.203784	-5.836416	Moraes et al. 2019
-43.222773	-22.964172	Moraes et al. 2019
-38.351623	-3.993846	Moraes et al. 2019
-44.19343	-23.18073	Moraes et al. 2019
-43.16391	-22.950609	Moraes et al. 2019
-37.666677	-9.649695	Moraes et al. 2019
-37.969002	-9.759872	Moraes et al. 2019
-37.400172	-10.033291	Moraes et al. 2019
-37.716223	-10.067423	Moraes et al. 2019
-51.931657	-23.426438	Moraes et al. 2019
-35.018062	-8.529797	Moraes et al. 2019
-49.014607	-22.344263	Moraes et al. 2019
-35.176391	-8.724122	Moraes et al. 2019
-44.690019	-23.158707	Moraes et al. 2019
-36.945721	-5.579981	Moraes et al. 2019
-36.943535	-5.578775	Moraes et al. 2019
-35.371676	-5.886088	Moraes et al. 2019
-40.924946	-3.726983	Moraes et al. 2019
-36.295531	-7.527957	Moraes et al. 2019
-36.295519	-7.527772	Moraes et al. 2019
