# Supplementary material for: Spatio-temporal dynamics of rabies and habitat suitability of the common marmoset Callithrix jacchus in Brazil
Source: PLoS Negl Trop Dis. 2022 Mar 31;16(3):e0010254. doi: 10.1371/journal.pntd.0010254 (PMC8970506; doi:10.1371/journal.pntd.0010254)
Supplement: S4 Table — (CSV) [file pntd.0010254.s004.csv]

Model (M_Multiplier_F_FeatureClass_PredictorSet)	Mean_AUC_ratio	pval_pROC	Omission_rate_at_10%	AICc	delta_AICc	W_AICc	num_parameters
M_0.1_F_l_Set1	1.170457177	0	0.111111111	1514.696659	8.653597367	0.000128234	5
M_0.1_F_l_Set2	1.155372277	0	0.111111111	1521.399232	15.35617074	4.54E-06	8
M_0.1_F_l_Set3	1.127720502	0	0.185185185	1531.961246	25.91818449	2.33E-08	12
M_0.1_F_lq_Set1	1.147989989	0	0.222222222	1513.036807	6.993745003	0.000302787	9
M_0.1_F_lq_Set2	1.105704898	0	0.37037037	1522.387982	16.34492003	2.85E-06	13
M_0.1_F_lq_Set3	1.11305293	0	0.333333333	1535.813983	29.77092173	3.50E-09	19
M_0.1_F_lqp_Set1	1.164183143	0	0.222222222	1514.982223	8.939161267	0.000117995	10
M_0.1_F_lqp_Set2	1.153216594	0	0.259259259	1562.350617	56.30755503	6.17E-15	22
M_0.1_F_lqp_Set3	1.189393079	0	0.259259259	1681.538222	175.4951605	8.20E-41	36
M_0.1_F_lqpt_Set1	1.104992197	0	0.962962963	NA	NA	NA	130
M_0.1_F_lqpt_Set2	1.114106139	0	1	NA	NA	NA	142
M_0.1_F_lqpt_Set3	1.159954015	0	1	NA	NA	NA	187
M_0.1_F_lqpth_Set1	1.156067989	0	1	NA	NA	NA	139
M_0.1_F_lqpth_Set2	1.184342817	0	1	NA	NA	NA	149
M_0.1_F_lqpth_Set3	1.168660501	0	1	NA	NA	NA	189
M_0.3_F_l_Set1	1.177916376	0	0.074074074	1514.699968	8.65690625	0.000140194	5
M_0.3_F_l_Set2	1.16589043	0	0.074074074	1514.526039	8.482977235	0.000154552	5
M_0.3_F_l_Set3	1.170209644	0	0.074074074	1524.311229	18.26816687	1.17E-06	9
M_0.3_F_lq_Set1	1.173043719	0	0.185185185	1514.913764	8.870701846	0.000130094	9
M_0.3_F_lq_Set2	1.155874449	0	0.296296296	1517.00624	10.96317794	4.62E-05	10
M_0.3_F_lq_Set3	1.15901036	0	0.37037037	1513.661924	7.618862624	0.000248658	12
M_0.3_F_lqp_Set1	1.237484309	0	0.111111111	1516.939109	10.89604754	4.88E-05	10
M_0.3_F_lqp_Set2	1.242179996	0	0.111111111	1532.83378	26.79071838	1.75E-08	15
M_0.3_F_lqp_Set3	1.220116211	0	0.074074074	1538.101974	32.05891275	1.27E-09	18
M_0.3_F_lqpt_Set1	1.158601475	0	0.666666667	NA	NA	NA	78
M_0.3_F_lqpt_Set2	1.160517844	0.122	0.814814815	NA	NA	NA	94
M_0.3_F_lqpt_Set3	1.121771224	0.152	0.962962963	NA	NA	NA	125
M_0.3_F_lqpth_Set1	1.154777935	0	0.62962963	NA	NA	NA	87
M_0.3_F_lqpth_Set2	1.183864987	0.116	0.814814815	NA	NA	NA	106
M_0.3_F_lqpth_Set3	1.17485031	0	0.962962963	NA	NA	NA	135
M_0.5_F_l_Set1	1.141472464	0.128	0.074074074	1514.737125	8.694062812	0.000152048	5
M_0.5_F_l_Set2	1.159871418	0.12	0.074074074	1514.556836	8.513774472	0.00016834	5
M_0.5_F_l_Set3	1.150523982	0.156	0.074074074	1516.820896	10.77783417	5.49E-05	6
M_0.5_F_lq_Set1	1.235300199	0	0.111111111	1511.382006	5.33894459	0.000842654	7
M_0.5_F_lq_Set2	1.212614616	0	0.185185185	1513.220187	7.177125208	0.000340142	8
M_0.5_F_lq_Set3	1.214165893	0	0.222222222	1523.604286	17.56122393	1.91E-06	13
M_0.5_F_lqp_Set1	1.275177962	0	0	1509.150871	3.107808866	0.002660519	7
M_0.5_F_lqp_Set2	1.271821412	0	0.074074074	1522.92648	16.8834186	2.75E-06	12
M_0.5_F_lqp_Set3	1.219578036	0	0.111111111	1522.351329	16.30826762	3.71E-06	13
M_0.5_F_lqpt_Set1	1.165216374	0	0.407407407	2593.023616	1086.980555	1.21E-238	51
M_0.5_F_lqpt_Set2	1.167629005	0	0.518518519	NA	NA	NA	62
M_0.5_F_lqpt_Set3	1.165257272	0	0.592592593	NA	NA	NA	70
M_0.5_F_lqpth_Set1	1.164472564	0	0.518518519	4509.158338	3003.115276	0	54
M_0.5_F_lqpth_Set2	1.170112428	0	0.592592593	NA	NA	NA	66
M_0.5_F_lqpth_Set3	1.199987869	0	0.62962963	NA	NA	NA	88
M_0.75_F_l_Set1	1.142384869	0.124	0.074074074	1514.830687	8.787625158	0.000165866	5
M_0.75_F_l_Set2	1.138292441	0.144	0.074074074	1514.636452	8.593390788	0.000185236	5
M_0.75_F_l_Set3	1.124132399	0.138	0.074074074	1516.911189	10.86812773	6.02E-05	6
M_0.75_F_lq_Set1	1.224417076	0	0.037037037	1510.654471	4.611409379	0.001392365	6
M_0.75_F_lq_Set2	1.229684651	0	0.074074074	1515.104079	9.061017285	0.000152607	8
M_0.75_F_lq_Set3	1.230620392	0	0.074074074	1520.265638	14.2225762	1.17E-05	10
M_0.75_F_lqp_Set1	1.259406425	0	0	1509.842613	3.799550987	0.002175786	7
M_0.75_F_lqp_Set2	1.257910457	0	0	1511.484984	5.441922017	0.000970333	8
M_0.75_F_lqp_Set3	1.207280481	0	0.111111111	1516.63445	10.59138871	7.50E-05	11
M_0.75_F_lqpt_Set1	1.200321274	0	0.222222222	1564.724577	58.68151493	2.75E-15	26
M_0.75_F_lqpt_Set2	1.196197176	0	0.296296296	1613.472234	107.4291722	7.25E-26	32
M_0.75_F_lqpt_Set3	1.152657589	0	0.444444444	1728.512712	222.4696508	7.70E-51	40
M_0.75_F_lqpth_Set1	1.195119602	0	0.444444444	1725.480243	219.4371818	3.56E-50	39
M_0.75_F_lqpth_Set2	1.171787026	0	0.518518519	1664.005376	157.9623146	8.09E-37	36
M_0.75_F_lqpth_Set3	1.167378159	0	0.481481481	3445.214196	1939.171135	0	53
M_1_F_l_Set1	1.131893379	0.116	0.074074074	1514.975192	8.932130194	0.000192053	5
M_1_F_l_Set2	1.126755695	0.142	0.074074074	1517.38595	11.34288828	5.85E-05	6
M_1_F_l_Set3	1.118315015	0.136	0.074074074	1519.77385	13.73078795	1.80E-05	7
M_1_F_lq_Set1	1.228291164	0	0.037037037	1512.46823	6.425168322	0.000707613	6
M_1_F_lq_Set2	1.210936326	0	0.037037037	1514.575349	8.53228683	0.000251093	7
M_1_F_lq_Set3	1.210347363	0	0.037037037	1519.968516	13.925454	1.72E-05	9
M_1_F_lqp_Set1	1.240266547	0	0.037037037	1510.784893	4.741831351	0.001729758	7
M_1_F_lqp_Set2	1.248004032	0	0.074074074	1509.547575	3.504513521	0.003261113	7
M_1_F_lqp_Set3	1.20811609	0	0.148148148	1514.352995	8.309933087	0.000300606	10
M_1_F_lqpt_Set1	1.217652856	0	0.185185185	1516.201413	10.15835092	0.00012161	12
M_1_F_lqpt_Set2	1.229531819	0	0.185185185	1545.591316	39.54825456	5.15E-11	20
M_1_F_lqpt_Set3	1.180953395	0	0.37037037	1548.52891	42.4858484	1.21E-11	22
M_1_F_lqpth_Set1	1.226161243	0	0.296296296	1535.412565	29.36950363	8.70E-09	19
M_1_F_lqpth_Set2	1.213769292	0	0.296296296	1537.071227	31.02816534	3.88E-09	20
M_1_F_lqpth_Set3	1.200791204	0	0.333333333	1610.527894	104.4848324	4.43E-25	32
M_2_F_l_Set1	1.118220956	0.144	0.074074074	1516.056565	10.01350374	0.000148082	5
M_2_F_l_Set2	1.123796224	0.102	0.074074074	1515.872925	9.829863014	0.000165968	5
M_2_F_l_Set3	1.12240714	0.122	0.074074074	1515.717224	9.674161926	0.000183524	5
M_2_F_lq_Set1	1.193828938	0	0.074074074	1514.034266	7.991203955	0.000435635	6
M_2_F_lq_Set2	1.193031188	0	0.074074074	1510.932525	4.889462837	0.002099678	5
M_2_F_lq_Set3	1.18580565	0	0.074074074	1513.065492	7.022430663	0.000740123	6
M_2_F_lqp_Set1	1.140797802	0.116	0.074074074	1510.198423	4.155361617	0.003172489	5
M_2_F_lqp_Set2	1.147947299	0	0.074074074	1514.331031	8.28796941	0.00041208	7
M_2_F_lqp_Set3	1.123454612	0	0.074074074	1510.757226	4.714164363	0.002519772	7
M_2_F_lqpt_Set1	1.173997037	0	0.111111111	1513.454177	7.411115596	0.000671656	7
M_2_F_lqpt_Set2	1.201479089	0	0.148148148	1520.397114	14.35405279	2.15E-05	10
M_2_F_lqpt_Set3	1.202779959	0	0.259259259	1519.368438	13.32537624	3.69E-05	11
M_2_F_lqpth_Set1	1.250976399	0	0.111111111	1521.366859	15.32379723	1.40E-05	13
M_2_F_lqpth_Set2	1.233223228	0	0.148148148	1513.797487	7.754425479	0.000634664	11
M_2_F_lqpth_Set3	1.22874818	0	0.148148148	1543.298097	37.25503574	2.57E-10	19
M_3_F_l_Set1	1.10746405	0	0.148148148	1517.914716	11.87165389	8.63E-05	5
M_3_F_l_Set2	1.103407599	0	0.148148148	1517.307516	11.26445382	0.000120822	5
M_3_F_l_Set3	1.109693308	0	0.148148148	1517.634318	11.59125675	0.00010618	5
M_3_F_lq_Set1	1.142433747	0	0.074074074	1513.166086	7.123024209	0.001026355	5
M_3_F_lq_Set2	1.142683909	0	0.074074074	1511.97773	5.934668631	0.001925293	5
M_3_F_lq_Set3	1.145212709	0	0.074074074	1516.921837	10.87877577	0.000168807	7
M_3_F_lqp_Set1	1.097026261	0	0.148148148	1514.679763	8.636701519	0.000538565	5
M_3_F_lqp_Set2	1.105742907	0	0.148148148	1516.683977	10.64091543	0.000205997	6
M_3_F_lqp_Set3	1.103268614	0	0.148148148	1519.48068	13.43761798	5.31E-05	8
M_3_F_lqpt_Set1	1.09945761	0	0.148148148	1516.94916	10.90609863	0.000196964	6
M_3_F_lqpt_Set2	1.104098236	0	0.148148148	1516.504445	10.46138314	0.000257804	6
M_3_F_lqpt_Set3	1.10257934	0	0.148148148	1528.223519	22.18045712	7.73E-07	11
M_3_F_lqpth_Set1	1.234458477	0	0.074074074	1506.043062	0	0.050628941	6
M_3_F_lqpth_Set2	1.23801005	0	0.074074074	1508.119228	2.076166809	0.018535469	7
M_3_F_lqpth_Set3	1.266843161	0	0.074074074	1512.386069	6.343007652	0.002311073	9
M_5_F_l_Set1	1.102094703	0	0.148148148	1519.518447	13.47538511	6.91E-05	4
M_5_F_l_Set2	1.11164373	0	0.148148148	1517.760027	11.71696556	0.000176797	4
M_5_F_l_Set3	1.100946622	0	0.148148148	1517.494748	11.4516866	0.000215151	4
M_5_F_lq_Set1	1.100878199	0	0.148148148	1514.472622	8.429560243	0.001042758	4
M_5_F_lq_Set2	1.106954282	0	0.148148148	1515.244632	9.201570193	0.000762075	5
M_5_F_lq_Set3	1.108239174	0	0.148148148	1517.66633	11.62326809	0.000245637	6
M_5_F_lqp_Set1	NA	NA	0	1524.303885	18.2608233	9.69E-06	4
M_5_F_lqp_Set2	NA	NA	0	1526.080185	20.03712325	4.38E-06	5
M_5_F_lqp_Set3	NA	NA	0	1528.408434	22.36537276	1.52E-06	6
M_5_F_lqpt_Set1	NA	NA	0	1524.303885	18.2608233	1.32E-05	4
M_5_F_lqpt_Set2	NA	NA	0	1526.080185	20.03712325	6.20E-06	5
M_5_F_lqpt_Set3	NA	NA	0	1528.408434	22.36537276	2.25E-06	6
M_5_F_lqpth_Set1	1.120140003	0	0.037037037	1516.493637	10.45057553	0.00103669	5
M_5_F_lqpth_Set2	1.117646592	0	0.074074074	1518.454696	12.41163407	0.000481488	6
M_5_F_lqpth_Set3	1.118241607	0	0.074074074	1523.247243	17.20418128	5.76E-05	8
